# Supplementary material for: DNAJA3 Interacts with PEDV S1 Protein and Inhibits Virus Replication by Affecting Virus Adsorption to Host Cells
Source: Viruses. 2022 Oct 31;14(11):2413. doi: 10.3390/v14112413 (PMC9696540; doi:10.3390/v14112413)
Supplement: Supplementary file 1 [file viruses-14-02413-s001.zip]

Archive with 1 entries (1 files):
- viruses-1979131-supplementary.pdf
